# Supplementary material for: Rare and common variant discovery by whole-genome sequencing of 101 Thoroughbred racehorses
Source: Sci Rep. 2021 Aug 6;11:16057. doi: 10.1038/s41598-021-95669-1 (PMC8346562; doi:10.1038/s41598-021-95669-1)
Supplement: Supplementary file 2 — Supplementary Table S1. [file 41598_2021_95669_MOESM2_ESM.xlsx]

## Sheet: Table S1
	Table S1. Summary of mapping and SNV calling.
	Sample ID	Reads mapped after quality control	Reads after removing duplicate	Mapped region (x1)	Mapped region (x10)	Mapped region (x30)	Coverage	Detected SNV	Filtered SNP
	LRC_0001	0.9994	524029519	2486746676	2423504796	1175475358	31.5	5082559	4563533
	LRC_0002	0.999	490269960	2489045442	2426968398	896891559	29.5	4960681	4543393
	LRC_0003	0.9985	743921012	2487135814	2430178188	1884777572	44.1	5085137	4573188
	LRC_0004	0.9991	756556094	2488194514	2445726418	2039455063	45	5041645	4634899
	LRC_0005	0.9986	730463102	2490187301	2464955161	2140028088	43.8	5266379	4739686
	LRC_0006	0.9986	724546781	2487914684	2462082778	2133815803	43.5	5222369	4702959
	LRC_0007	0.9985	761894861	2489861521	2466636099	2184951306	45.8	5343721	4852120
	LRC_0008	0.9991	693782230	2489814911	2461463496	2088644058	41.6	5283002	4865479
	LRC_0009	0.9991	632471328	2489148198	2452602641	1837158486	37.9	5098225	4699640
	LRC_0010	0.9992	542174401	2489763061	2438427786	1168943947	32.5	5032849	4647339
	LRC_0011	0.9987	617500923	2489815086	2445612505	1743373313	37	5143607	4648685
	LRC_0012	0.9986	565792021	2488794648	2431817804	1381435338	33.9	5286877	4778179
	LRC_0013	0.9986	846713713	2487202740	2439669763	2012480992	50.4	5059071	4543978
	LRC_0014	0.9991	827429024	2487720201	2442322313	2016600447	49.3	5064021	4636484
	LRC_0015	0.9985	761349344	2487843537	2434614242	1936611095	45.3	5139532	4603747
	LRC_0016	0.9986	731038761	2487418731	2434217733	1930959153	43.5	5127230	4591717
	LRC_0017	0.9985	861274692	2487842157	2451788930	2116440077	51.4	5126157	4629203
	LRC_0018	0.9985	610152964	2485584944	2384904267	1502202577	36.3	4976122	4432698
	LRC_0019	0.9986	774829221	2487430963	2439093940	1998157373	46.1	5132765	4619024
	LRC_0020	0.9986	740671141	2487625906	2430445572	1909696148	44	5094692	4586790
	LRC_0021	0.9985	794491620	2486878296	2446919017	2087425178	47.4	5128222	4611380
	LRC_0022	0.9991	776866984	2486607228	2447674220	2098396301	46.4	4848226	4463241
	LRC_0023	0.9991	871332237	2487462279	2456586135	2178733673	52.1	4985259	4583080
	LRC_0024	0.9991	802460525	2487154522	2455865808	2180652341	48.1	4965819	4564292
	LRC_0025	0.9992	710777400	2487925001	2441412768	2009782546	42.4	5029884	4627506
	LRC_0026	0.9969	679515983	2489380180	2458166747	2029457393	40.8	5243382	4730768
	LRC_0027	0.9984	513001915	2489408476	2422370661	1079900245	30.8	5201250	4692617
	LRC_0028	0.9984	591457184	2489814358	2442548173	1624357392	35.5	5196405	4693591
	LRC_0029	0.9986	900470851	2488365220	2463741470	2214548786	54	5250514	4742392
	LRC_0030	0.9985	901419394	2486842651	2459980669	2198809594	54.2	5186461	4678186
	LRC_0031	0.9986	743432263	2487329696	2453020628	2090495494	44.7	5153117	4632976
	LRC_0032	0.9985	866752352	2485336485	2454936497	2147755148	52.1	5183223	4667891
	LRC_0033	0.9991	552783665	2486658405	2435314210	1259547135	33.3	5179688	4766993
	LRC_0034	0.9986	590933907	2489004190	2437677437	1600888551	35.5	5241209	4721002
	LRC_0035	0.9992	557666354	2489335727	2436995978	1273306593	33.6	5143522	4719127
	LRC_0036	0.9992	538986521	2489191323	2434935911	1143613084	32.4	5055819	4652663
	LRC_0037	0.9987	559787585	2489047073	2427471916	1314998607	33.5	5202883	4690922
	LRC_0038	0.9986	556797254	2489200271	2427641917	1332590062	33.4	5152134	4637432
	LRC_0039	0.9991	522361465	2489872016	2431163800	980472638	31.4	5143168	4732858
	LRC_0040	0.9992	558364544	2489038025	2436561222	1268424519	33.6	5060767	4655490
	LRC_0041	0.9987	569082189	2486187460	2427319470	1402157174	34.2	5084028	4572284
	LRC_0042	0.9987	565063904	2488849023	2429245790	1366343930	33.9	5134543	4619122
	LRC_0043	0.9991	537033455	2489418063	2434179673	1082264603	32.3	5102343	4699695
	LRC_0044	0.9991	647120704	2488792180	2453480656	1901113372	38.9	5136453	4714431
	LRC_0045	0.9987	569932093	2488416058	2429818437	1373613572	34.2	5137504	4641031
	LRC_0046	0.9987	557025498	2489218558	2427459675	1313908617	33.4	5245314	4730093
	LRC_0047	0.9986	526671623	2488637106	2418279396	1074722567	31.6	5099749	4580077
	LRC_0048	0.9992	562042409	2487555696	2437438966	1325304010	33.8	5194707	4775539
	LRC_0049	0.9991	531078135	2489337995	2433733355	1056283038	31.9	5005740	4599045
	LRC_0050	0.9991	522893495	2488863153	2429906658	964637705	31.4	5050619	4644986
	LRC_0051	0.9987	563985418	2489833714	2431141224	1374700430	33.9	5068741	4583184
	LRC_0052	0.9987	550449022	2489239449	2425731989	1239262246	33	5154186	4637462
	LRC_0053	0.9991	537991285	2488382638	2435058457	1214024277	32.5	5073416	4668560
	LRC_0054	0.9987	568440301	2488996889	2431023672	1391123031	34.1	5209137	4687216
	LRC_0055	0.9992	550085890	2489160399	2440493768	1361934145	33.1	5013331	4628974
	LRC_0056	0.9986	539626944	2488228664	2423964454	1285854040	32.5	5242515	4735970
	LRC_0057	0.9987	574981410	2488541374	2433265833	1501530093	34.6	5156761	4648053
	LRC_0058	0.9987	550415892	2489593848	2425868676	1240773763	33	5246944	4759852
	LRC_0059	0.9991	574567884	2489766370	2443143930	1444075910	34.6	5101747	4685477
	LRC_0060	0.9992	538348227	2489386020	2435655701	1120279279	32.3	5079623	4671559
	LRC_0061	0.9986	520883564	2488887918	2417499314	1026893167	31.3	5111846	4607400
	LRC_0062	0.9991	554916913	2488260090	2438492574	1302540533	33.4	4971841	4573661
	LRC_0063	0.9991	527095229	2488734310	2432640547	1050847734	31.7	5089332	4693413
	LRC_0064	0.9987	565011793	2489371521	2430005108	1378012166	34	5202941	4695182
	LRC_0065	0.9992	559404501	2489134185	2439070892	1351711681	33.6	5057126	4640089
	LRC_0066	0.9987	548155140	2489317846	2424560128	1186781366	32.9	5244663	4747406
	LRC_0067	0.9991	554163668	2486608697	2435747966	1262492470	33.3	5144963	4714819
	LRC_0068	0.9991	568127496	2486712405	2440082457	1388001418	34.2	4974595	4573161
	LRC_0069	0.9987	542751174	2488344629	2422693872	1177198560	32.6	5167450	4656366
	LRC_0070	0.9987	563237614	2489311543	2430496156	1361507953	33.9	5308890	4792801
	LRC_0071	0.9986	542069939	2488766236	2423044649	1222512627	32.6	5105968	4589391
	LRC_0072	0.9991	523645907	2488121577	2430024249	1010229524	31.5	4974784	4561778
	LRC_0073	0.9986	533945616	2489166257	2427168656	1253430695	32.1	5278106	4747235
	LRC_0074	0.9991	520170941	2488921997	2429037745	961528716	31.3	5058821	4648821
	LRC_0075	0.9992	511818199	2488567456	2428893673	912812992	30.8	5121608	4706927
	LRC_0076	0.9992	517606126	2488630113	2429220075	940054038	31.1	4925095	4536639
	LRC_0077	0.9991	579178851	2489198028	2442428724	1443974869	34.8	4996136	4591396
	LRC_0078	0.9986	569061456	2486932844	2435105290	1546807479	34.2	5239436	4718836
	LRC_0079	0.9987	549126181	2488490380	2423790860	1226402573	33	5078486	4577089
	LRC_0080	0.9987	523779116	2489499342	2416789570	1019038222	31.4	5225556	4701141
	LRC_0081	0.9992	574992190	2488830188	2442555841	1455795891	34.6	4943394	4534756
	LRC_0082	0.9986	517131567	2488777120	2413435704	961109824	31	5313775	4788829
	LRC_0083	0.9992	580736726	2488737250	2442203525	1496586593	34.9	5114362	4694531
	LRC_0084	0.9992	549485988	2486762356	2435135971	1222997161	33.1	5087129	4666521
	LRC_0085	0.9987	572632976	2488301732	2430855396	1416537785	34.5	5160012	4648557
	LRC_0086	0.9991	523894748	2489308883	2431832980	987740950	31.5	5026062	4624321
	LRC_0087	0.9992	567573466	2489309223	2441863083	1379910702	34.2	5114237	4710159
	LRC_0088	0.9991	538812426	2488959449	2434424519	1122965071	32.4	4990994	4586510
	LRC_0089	0.9986	527449770	2488679762	2417866373	1091383854	31.7	5012085	4512390
	LRC_0090	0.9987	550511862	2489330398	2424079943	1232554655	33	5186457	4678620
	LRC_0091	0.9992	586734826	2489178075	2443921546	1556153957	35.3	4951687	4552782
	LRC_0092	0.9987	620512107	2489224561	2442918911	1761183266	37.3	5125895	4621275
	LRC_0093	0.9992	549137795	2489287235	2436230470	1249461018	33	5023781	4641969
	LRC_0094	0.9991	630105695	2488978453	2449449510	1797818810	37.9	5001999	4599706
	LRC_0095	0.9987	675173891	2488850096	2450619194	1985160733	40.5	5214627	4710044
	LRC_0096	0.999	516273518	2489408950	2429541367	900219466	31	5146500	4728052
	LRC_0097	0.9987	758743153	2489909176	2461607813	2162352020	45.5	5199185	4708355
	LRC_0098	0.9986	567095269	2489675618	2432639336	1371602627	33.9	5197648	4686448
	LRC_0099	0.9978	578571436	2489635844	2440389846	1450680581	34.7	5184129	4663904
	LRC_0100	0.9978	675401725	2489447010	2557836663	1976847597	40.5	5240488	4732635
	LRC_0101	0.9978	755311468	2489590581	2466197415	2164888797	45.3	5230879	4722799
	Min		490269960	2485336485	2384904267	896891559	29.5	4848226	4432698
	Max		901419394	2490187301	2557836663	2214548786	54.2	5343721	4865479
	Mean		6.13404e+08	2.48858e+09	2.43809e+09	1.49518e+09	36.795	5.12275e+06	4.6567e+06
