# Supplementary material for: Rare and common variant discovery by whole-genome sequencing of 101 Thoroughbred racehorses
Source: Sci Rep. 2021 Aug 6;11:16057. doi: 10.1038/s41598-021-95669-1 (PMC8346562; doi:10.1038/s41598-021-95669-1)
Supplement: Supplementary file 3 — Supplementary Table S2. [file 41598_2021_95669_MOESM3_ESM.xlsx]

## Sheet: Table S2
	Table S2. Density of single nucleotide variants (SNVs) by genomic functional region.
	Chromosome	Intergenic	Exon	Intron	Upstream	Downstream	5'-UTR	3'-UTR
	1	2.593	0.0205194	1.83278	0.34525	0.320136	0.00708592	0.0112769
	2	2.9839	0.0190853	1.794	0.316267	0.297594	0.00556242	0.0131191
	3	3.04005	0.0184011	1.78681	0.284701	0.265954	0.00571891	0.00896567
	4	2.48612	0.0144159	1.84917	0.276341	0.265442	0.00643142	0.00955578
	5	2.61952	0.0207732	2.06657	0.338272	0.327627	0.00800956	0.0112857
	6	2.59626	0.0281093	2.21618	0.417903	0.398059	0.00776102	0.013791
	7	2.82646	0.0220563	1.81679	0.496886	0.452347	0.00815576	0.0115093
	8	3.35473	0.0325226	2.02605	0.385546	0.375706	0.00606787	0.0107725
	9	3.09279	0.0213186	1.57975	0.223	0.219702	0.00361333	0.00507031
	10	3.14289	0.0290057	1.7994	0.510583	0.491077	0.00749216	0.0168045
	11	2.25903	0.0233637	2.31673	0.545488	0.516709	0.00927413	0.0225206
	12	5.64746	0.0455495	2.96972	1.14895	1.07786	0.0172737	0.0263835
	13	3.12321	0.0339161	2.57338	0.575729	0.557207	0.0107344	0.0218571
	14	2.57556	0.0229069	1.70861	0.290316	0.27446	0.00469343	0.0069873
	15	3.10785	0.0260416	1.77449	0.325348	0.293254	0.00508339	0.00861592
	16	2.53678	0.0211438	2.1821	0.314526	0.289538	0.00481102	0.0100155
	17	3.62366	0.0244418	1.51876	0.239599	0.228611	0.00348107	0.00515346
	18	3.04705	0.0200626	1.87121	0.242324	0.238863	0.00350914	0.00636485
	19	3.31465	0.0186976	1.86683	0.289351	0.276572	0.00544018	0.00626977
	20	4.56521	0.0246544	2.78659	0.723961	0.722951	0.0170637	0.0233536
	21	3.58756	0.0233282	1.57601	0.313659	0.323119	0.0042384	0.00773085
	22	2.852	0.0322611	1.91044	0.396342	0.385955	0.00903233	0.0151193
	23	3.08954	0.0303297	1.7343	0.305853	0.296727	0.00354596	0.00746992
	24	3.14581	0.0259895	2.06742	0.408605	0.405561	0.0073102	0.0138542
	25	2.32674	0.0243279	1.93536	0.446715	0.408212	0.00796863	0.017675
	26	4.2393	0.021693	1.49114	0.296355	0.268149	0.00470478	0.006049
	27	3.79665	0.0215875	1.87742	0.300735	0.286327	0.00698055	0.00658308
	28	3.04459	0.0232109	2.11838	0.369304	0.355175	0.00969408	0.0134112
	29	4.08188	0.0348515	2.34972	0.35579	0.342649	0.00419828	0.00839657
	30	3.08345	0.022901	2.09986	0.271978	0.259556	0.00426806	0.00687987
	31	3.03684	0.0251144	2.32575	0.312949	0.264182	0.00603822	0.00957654
	X	3.24348	0.0167074	1.40097	0.248575	0.234754	0.00683271	0.00728511
	UTR: untranslated region.
	SNP density means the number of SNVs in 1000 bp.
