# Supplementary material for: Rare and common variant discovery by whole-genome sequencing of 101 Thoroughbred racehorses
Source: Sci Rep. 2021 Aug 6;11:16057. doi: 10.1038/s41598-021-95669-1 (PMC8346562; doi:10.1038/s41598-021-95669-1)
Supplement: Supplementary file 4 — Supplementary Table S3. [file 41598_2021_95669_MOESM4_ESM.xlsx]

## Sheet: Table S3
	Table S3. Polymorphic information of single-nucleotide variants (SNVs) selected for parentage testing in Thoroughbreds.
	Chromosome	Position	REF	ALT	Annotted Gene	HGVSp	Annotation	Annotation_impact	REF_homo_count	hetero_count	ALT_homo_count	Ref_allele_count	ALT_allele_count	REF_allele_frequency	ALT_allele_frequency
	1	102064366	C	T	ENSECAE00000268808	None	INTERGENIC,UPSTREAM	MODIFIER	11	44	46	66	136	0.326733	0.673267
	2	2079062	A	G		None	INTERGENIC	MODIFIER	11	45	45	67	135	0.331683	0.668317
	2	120778620	T	C		None	INTERGENIC	MODIFIER	42	45	14	129	73	0.638614	0.361386
	2	70756241	T	C		None	INTERGENIC	MODIFIER	46	48	7	140	62	0.693069	0.306931
	3	86457199	T	C		None	INTERGENIC	MODIFIER	46	47	8	139	63	0.688119	0.311881
	3	104518656	C	T		None	INTERGENIC	MODIFIER	42	45	14	129	73	0.638614	0.361386
	4	178566	T	C		None	INTERGENIC	MODIFIER	38	52	11	128	74	0.633663	0.366337
	6	45478480	A	G		None	INTERGENIC	MODIFIER	16	44	41	76	126	0.376238	0.623762
	6	76708313	G	T	ENSECAE00000258535,ENSECAE00000217415,ENSECAE00000227985	None	INTRON	MODIFIER	33	52	16	118	84	0.584158	0.415842
	7	5215592	A	C		None	INTERGENIC	MODIFIER	27	47	27	101	101	0.5	0.5
	8	17383321	G	C		None	INTERGENIC	MODIFIER	41	43	17	125	77	0.618812	0.381188
	8	20028234	A	T		None	INTERGENIC	MODIFIER	25	61	15	111	91	0.549505	0.450495
	9	27114849	C	T		None	INTERGENIC	MODIFIER	22	54	25	98	104	0.485149	0.514851
	10	922571	C	T		None	INTERGENIC	MODIFIER	27	57	17	111	91	0.549505	0.450495
	10	65321527	A	T		None	INTERGENIC	MODIFIER	41	52	8	134	68	0.663366	0.336634
	11	29398313	A	G		None	INTERGENIC	MODIFIER	39	46	16	124	78	0.613861	0.386139
	12	3878382	G	T	ENSECAE00000267312	None	INTRON	MODIFIER	6	50	45	62	140	0.306931	0.693069
	12	5186277	C	T	ENSECAE00000294004	None	INTRON,UPSTREAM	MODIFIER	49	42	10	140	62	0.693069	0.306931
	13	35676903	A	G		None	INTERGENIC	MODIFIER	51	39	11	141	61	0.69802	0.30198
	14	4666366	A	G		None	INTERGENIC	MODIFIER	27	55	19	109	93	0.539604	0.460396
	14	68191437	C	G		None	INTERGENIC	MODIFIER	5	26	70	36	166	0.178218	0.821782
	14	64551633	A	G	ENSECAE00000224658	None	INTRON	MODIFIER	72	26	3	170	32	0.841584	0.158416
	15	48661214	G	A		None	INTERGENIC	MODIFIER	39	51	11	129	73	0.638614	0.361386
	16	3860430	C	T		None	INTERGENIC	MODIFIER	30	48	23	108	94	0.534653	0.465347
	17	78660174	A	G		None	INTERGENIC	MODIFIER	21	56	24	98	104	0.485149	0.514851
	18	11431365	C	T	CFAP221	None	INTRON	MODIFIER	43	41	17	127	75	0.628713	0.371287
	19	11500198	C	T	ENSECAE00000272632	None	INTRON	MODIFIER	27	47	27	101	101	0.5	0.5
	20	16383556	T	C		None	INTERGENIC	MODIFIER	9	43	49	61	141	0.30198	0.69802
	22	3326261	C	A		None	INTERGENIC	MODIFIER	54	36	11	144	58	0.712871	0.287129
	22	30797481	C	T		None	INTERGENIC	MODIFIER	15	39	47	69	133	0.341584	0.658416
	22	40978756	T	G		None	INTERGENIC	MODIFIER	20	58	23	98	104	0.485149	0.514851
	23	16413178	C	G	ENSECAE00000265056	None	INTRON	MODIFIER	29	56	16	114	88	0.564356	0.435644
	24	45741983	C	T		None	INTERGENIC	MODIFIER	32	55	14	119	83	0.589109	0.410891
	24	12615461	T	C	ENSECAE00000222357	None	INTRON	MODIFIER	4	47	50	55	147	0.272277	0.727723
	24	27556162	C	T	ENSECAE00000245322	None	EXON	MODIFIER	5	41	55	51	151	0.252475	0.747525
	24	28656489	A	G		None	INTERGENIC	MODIFIER	30	51	20	111	91	0.549505	0.450495
	25	14083078	C	G		None	INTERGENIC	MODIFIER	10	49	42	69	133	0.341584	0.658416
	25	12340280	G	A		None	INTERGENIC	MODIFIER	37	55	9	129	73	0.638614	0.361386
	26	42126216	A	G	PCBP3	None	INTRON	MODIFIER	8	47	46	63	139	0.311881	0.688119
	26	1937434	G	A	EPHA3	None	INTRON	MODIFIER	20	52	29	92	110	0.455446	0.544554
	26	19267701	T	C		None	INTERGENIC	MODIFIER	38	47	16	123	79	0.608911	0.391089
	27	39476969	G	T	ENSECAE00000268295	None	INTRON	MODIFIER	2	32	67	36	166	0.178218	0.821782
	27	19761701	T	A		None	INTERGENIC	MODIFIER	44	50	7	138	64	0.683168	0.316832
	28	5913256	G	T		None	INTERGENIC	MODIFIER	27	46	28	100	102	0.49505	0.50495
	28	23842936	T	C		None	INTERGENIC	MODIFIER	60	35	6	155	47	0.767327	0.232673
	29	13672303	G	C		None	INTERGENIC	MODIFIER	11	41	49	63	139	0.311881	0.688119
	29	15765096	T	C		None	INTERGENIC	MODIFIER	7	42	52	56	146	0.277228	0.722772
	30	12032090	T	G		None	INTERGENIC	MODIFIER	2	30	69	34	168	0.168317	0.831683
	31	1930525	T	C	SMOC2	None	INTRON	MODIFIER	34	49	18	117	85	0.579208	0.420792
	SNPs were selected from the marker panel of Hirota et al. (2010)
