# Supplementary material for: Rare and common variant discovery by whole-genome sequencing of 101 Thoroughbred racehorses
Source: Sci Rep. 2021 Aug 6;11:16057. doi: 10.1038/s41598-021-95669-1 (PMC8346562; doi:10.1038/s41598-021-95669-1)
Supplement: Supplementary file 5 — Supplementary Table S4. [file 41598_2021_95669_MOESM5_ESM.xlsx]

## Sheet: Table S4
	Table S4. Number of single-nucleotide variants (SNVs) showing all heterogeneous genotypes in 101 Thoroughbred horses.
	Chromosome	Number of SNVs with MAF of 0.5	Number of all-heterozygous SNVs
	1	3527	1256
	2	3187	1269
	3	1966	897
	4	3759	1657
	5	4256	3129
	6	1585	733
	7	1655	284
	8	5206	3438
	9	1393	655
	10	2014	705
	11	1390	580
	12	5937	5002
	13	5345	4487
	14	1707	887
	15	1395	260
	16	1132	136
	17	1240	388
	18	1306	633
	19	3886	2874
	20	2246	148
	21	5398	4892
	22	1577	308
	23	4502	3263
	24	3531	3098
	25	1665	112
	26	3341	2403
	27	1749	1172
	28	721	342
	29	14371	13402
	30	346	19
	31	502	153
	MAF: minor allele frequency.
