# Supplementary material for: Rare and common variant discovery by whole-genome sequencing of 101 Thoroughbred racehorses
Source: Sci Rep. 2021 Aug 6;11:16057. doi: 10.1038/s41598-021-95669-1 (PMC8346562; doi:10.1038/s41598-021-95669-1)
Supplement: Supplementary file 6 — Supplementary Table S5. [file 41598_2021_95669_MOESM6_ESM.xlsx]

## Sheet: Table S6
	Table S5. Number of functional rare variants identified in each horse.
	Sample ID	Non synonymous	Start_Gained	Start_Lost	Stop_Gained	Stop_Lost
	LRC_0001	42	0	0	1	0
	LRC_0002	68	3	0	0	0
	LRC_0003	99	3	0	1	0
	LRC_0004	90	3	1	8	1
	LRC_0005	63	1	0	5	1
	LRC_0006	171	8	1	2	1
	LRC_0007	69	0	0	3	0
	LRC_0008	249	12	0	3	1
	LRC_0009	79	4	0	0	0
	LRC_0010	62	0	0	1	0
	LRC_0011	40	0	0	1	0
	LRC_0012	66	1	0	1	0
	LRC_0013	121	1	1	2	0
	LRC_0014	179	2	1	3	1
	LRC_0015	128	1	0	3	0
	LRC_0016	91	3	0	1	0
	LRC_0017	200	3	0	2	0
	LRC_0018	202	13	0	5	1
	LRC_0019	116	1	1	2	0
	LRC_0020	103	1	1	6	0
	LRC_0021	115	0	1	3	0
	LRC_0022	125	5	0	2	0
	LRC_0023	182	1	0	3	2
	LRC_0024	129	0	0	2	0
	LRC_0025	95	1	0	1	0
	LRC_0026	78	1	0	5	0
	LRC_0027	88	3	0	3	0
	LRC_0028	75	0	0	2	0
	LRC_0029	90	1	1	2	0
	LRC_0030	67	0	0	2	1
	LRC_0031	52	2	0	1	0
	LRC_0032	59	1	0	0	0
	LRC_0033	83	2	0	1	0
	LRC_0034	76	1	0	1	0
	LRC_0035	58	3	0	0	0
	LRC_0036	53	2	2	2	0
	LRC_0037	93	7	0	1	1
	LRC_0038	40	2	0	1	0
	LRC_0039	51	0	0	0	0
	LRC_0040	45	5	0	2	0
	LRC_0041	50	3	0	1	0
	LRC_0042	46	2	0	0	0
	LRC_0043	76	1	0	1	1
	LRC_0044	46	3	0	0	0
	LRC_0045	33	3	0	1	0
	LRC_0046	76	1	0	0	0
	LRC_0047	56	2	1	1	0
	LRC_0048	37	3	0	1	0
	LRC_0049	56	2	0	2	0
	LRC_0050	68	1	0	0	0
	LRC_0051	51	5	0	0	0
	LRC_0052	56	2	0	0	1
	LRC_0053	26	0	0	2	0
	LRC_0054	35	0	1	0	0
	LRC_0055	33	0	0	0	0
	LRC_0056	58	3	1	1	0
	LRC_0057	65	2	0	1	0
	LRC_0058	62	4	0	1	0
	LRC_0059	23	2	0	1	0
	LRC_0060	34	0	0	0	1
	LRC_0061	45	3	0	0	0
	LRC_0062	27	1	0	2	0
	LRC_0063	35	3	0	2	0
	LRC_0064	42	3	0	0	0
	LRC_0065	72	1	0	3	0
	LRC_0066	57	0	0	0	0
	LRC_0067	45	2	0	0	0
	LRC_0068	71	3	0	2	0
	LRC_0069	65	3	0	0	0
	LRC_0070	36	0	1	0	0
	LRC_0071	30	0	0	2	0
	LRC_0072	38	1	0	2	0
	LRC_0073	34	0	0	1	0
	LRC_0074	37	0	0	2	0
	LRC_0075	94	1	0	2	0
	LRC_0076	20	0	0	0	0
	LRC_0077	38	2	0	3	1
	LRC_0078	44	0	0	1	0
	LRC_0079	32	0	0	1	0
	LRC_0080	80	3	0	1	0
	LRC_0081	35	1	0	1	0
	LRC_0082	91	2	0	1	0
	LRC_0083	59	1	0	0	0
	LRC_0084	25	0	0	0	0
	LRC_0085	64	3	1	1	0
	LRC_0086	61	2	0	2	0
	LRC_0087	59	0	0	0	0
	LRC_0088	65	1	0	4	0
	LRC_0089	40	0	0	0	0
	LRC_0090	82	1	0	2	0
	LRC_0091	36	1	0	4	1
	LRC_0092	56	1	0	2	0
	LRC_0093	62	0	0	2	0
	LRC_0094	154	6	1	4	0
	LRC_0095	26	1	0	0	0
	LRC_0096	45	0	0	1	0
	LRC_0097	52	1	0	0	0
	LRC_0098	77	0	1	2	1
	LRC_0099	60	3	1	4	0
	LRC_0100	76	4	1	1	0
	LRC_0101	60	2	0	1	0
	Total	7106	192	19	153	16
